# Supplementary material for: Investigating the Heterogeneity of Immune Cells in Triple-Negative Breast Cancer at the Single-Cell Level before and after Paclitaxel Chemotherapy
Source: Int J Mol Sci. 2023 Sep 16;24(18):14188. doi: 10.3390/ijms241814188 (PMC10532302; doi:10.3390/ijms241814188)
Supplement: Supplementary file 1 [file ijms-24-14188-s001.zip › Table S1.xlsx]

## Sheet: Sheet2
Table S1. Clinical characteristics of 8 TNBC patients
Patient ID	Diameter of biopsied lesion (mm)	Size of target lesion / SOM (mm)	Age	Stage (TNM )	TILs (%)	Time to progression (months)	Clinical efficacy*
P022	33	48	55	cT2N2M1	2	2.9+	R
P020	37	55	34	cT2N2M0	20	3.6+	R
P008	22	22	64	rcTxNxM1	1	7.2	R
P013	36	152	51	rcTxNxM1	<1	4.2	R
P025	26	26	53	cT2N1M0	10	2	NR
P018	48	48	44	cT2N2M0	5	2+	NR
P023	26	42	38	cT2N2M0	20	2.6+	NR
P024	72	95	50	cT2N2M0	2	1.1	NR
*R: Reponse , NR: Not Reponse
